# Supplementary material for: Metagenomic Insights into the Microbiome and Resistance Genes of Traditional Fermented Foods in Arabia
Source: Foods. 2023 Sep 6;12(18):3342. doi: 10.3390/foods12183342 (PMC10528461; doi:10.3390/foods12183342)
Supplement: Supplementary file 1 [file foods-12-03342-s001.zip]

Archive with 1 entries (1 files):
- foods-2584470-supplementary.pdf
